# Supplementary material for: Challenges and Solutions for Leave-One-Out Biosensor Design in the Context of a Rugged Fitness Landscape
Source: Sensors (Basel). 2024 Oct 1;24(19):6380. doi: 10.3390/s24196380 (PMC11478963; doi:10.3390/s24196380)
Supplement: Supplementary file 1 [file sensors-24-06380-s001.zip]

Archive with 1 entries (1 files):
- sensors-3237854-supplementary.pdf
